# Supplementary material for: Curcumin Sensitises Cancerous Kidney Cells to TRAIL Induced Apoptosis via Let-7C Mediated Deregulation of Cell Cycle Proteins and Cellular Metabolism
Source: Int J Mol Sci. 2022 Aug 24;23(17):9569. doi: 10.3390/ijms23179569 (PMC9455736; doi:10.3390/ijms23179569)
Supplement: Supplementary file 1 [file ijms-23-09569-s001.zip]

Archive with 1 entries (1 files):
- Supplementary file 0.2.pptx
